# Supplementary material for: Fatty acids and risk of dilated cardiomyopathy: A two-sample Mendelian randomization study
Source: Front Nutr. 2023 Feb 16;10:1068050. doi: 10.3389/fnut.2023.1068050 (PMC9980906; doi:10.3389/fnut.2023.1068050)
Supplement: Supplementary file 1 [file Table_1.xlsx]

## Sheet: Supplement results
	MR Egger			Inverse variance weighted			Maximum likelihood			Weighted median			Inverse variance weighted (fixed effects)			MR-PRESSO			Pleiotropy	Heterogeneity
	beta	se	p	beta	se	p	beta	se	p	beta	se	p	beta	se	p	beta	se	p
Palmitic acid	-	-	-	-	-	-	-	-	-	-	-	-	-	-	-	-	-	-	-	-
Palmitoleic acid	-0.133053	0.619399	0.849829	0.0163708	0.43562	0.970022	0.0163206	0.323391	0.95975	0.00249586	0.358906	0.994452	0.0163708	0.323038	0.959583	0.0163708	0.43562	0.972383	0.711259	0.141328
Stearic acid	-	-	-	-	-	-	-	-	-	-	-	-	-	-	-	-	-	-	-	-
Alphalinolenic acid	-	-	-	-	-	-	-	-	-	-	-	-	-	-	-	-	-	-	-	-
Eicosapentaenoic acid	-	-	-	-	-	-	-	-	-	-	-	-	-	-	-	-	-	-	-	-
Docosahexaenoic acid	-	-	-	-	-	-	-	-	-	-	-	-	-	-	-	-	-	-	-	-
Docosapentaenoic acid	-	-	-	-	-	-	-	-	-	-	-	-	-	-	-	-	-	-	-	-
Trans palmitoleic acid	17.1226	30.7972	0.602185	-0.0212146	4.65801	0.996366	-0.0211742	4.77284	0.99646	-3.46335	6.20143	0.576519	-0.0212146	4.65801	0.996366	1.114	3.07279	0.722776	0.59765	0.626692
9-trans 12-trans octadecanoic acid	-7.65625	11.7443	0.527845	-2.299	2.56379	0.369867	-2.22297	2.5957	0.391774	-0.55442	3.37398	0.869478	-2.299	2.56379	0.369867	-1.48749	1.65409	0.381065	0.649315	0.910998
9-cis 12-trans octadecanoic acid	-69.9877	52.6308	0.231907	-4.01576	8.3016	0.628575	-4.07639	8.47096	0.630361	-2.85398	11.1108	0.797283	-4.01576	8.3016	0.628575	-6.68003	4.72126	0.178959	0.25132	0.565801
9-trans 12-cis octadecanoic acid	-	-	-	-	-	-	-	-	-	-	-	-	-	-	-	-	-	-	-	-
Linoleic acid	-60.8019	25.4703	0.0360411	-1.80252	5.47989	0.742206	-1.82984	5.15524	0.722629	3.43944	6.99972	0.623166	-1.80252	4.9644	0.716538	-1.52839	4.48154	0.73663	0.0377006	0.262791
Linolenic acid	-	-	-	-	-	-	-	-	-	-	-	-	-	-	-	-	-	-	-	-
Arachidonic acid	-0.275972	1.01762	0.794065	0.00451917	0.158658	0.977276	0.00460804	0.160154	0.977046	-0.0522085	0.19964	0.793697	0.00451917	0.158658	0.977276	-0.0154959	0.0675786	0.821951	0.788273	0.854321
Dihomo gamma linolenic acid	2.64123	4.63606	0.581443	-0.948724	1.09643	0.386881	-0.978389	1.11996	0.382342	0.0210054	1.52447	0.989006	-0.948724	1.09643	0.386881	-0.657559	0.887766	0.468435	0.443983	0.708057
Fatty acid (12:0)	-	-	-	-	-	-	-	-	-	-	-	-	-	-	-	-	-	-	-	-
Fatty acid (12:1)	1.19261	0.831788	0.169769	0.0621519	0.356342	0.861538	0.0670745	0.372444	0.85708	0.500518	0.520737	0.336466	0.0621519	0.356342	0.861538	0.0621519	0.335378	0.855051	0.15091	0.596433
Fatty acid (14:0)	-0.78404	1.16627	0.5183	-0.780606	0.584197	0.181483	-0.767435	0.456977	0.0930794	-0.961457	0.712888	0.17744	-0.780606	0.418446	0.062113	-0.780606	0.584197	0.211092	0.997309	0.0344494
Fatty acid (14:1)	-	-	-	-	-	-	-	-	-	-	-	-	-	-	-	-	-	-	-	-
Fatty acid (15:0)	-	-	-	-	-	-	-	-	-	-	-	-	-	-	-	-	-	-	-	-
Fatty acid (16:0)	-	-	-	-	-	-	-	-	-	-	-	-	-	-	-	-	-	-	-	-
Fatty acid (16:0)-OH	-1.35626	2.64395	0.619116	-0.6036	0.522463	0.247969	-0.62149	0.531967	0.242692	-0.457212	0.709493	0.519303	-0.6036	0.522463	0.247969	-0.6036	0.396663	0.1563	0.777445	0.849705
Fatty acid (16:1)	-0.463198	0.614711	0.46088	-0.402271	0.254505	0.113969	-0.406387	0.261107	0.119613	0.0100497	0.364486	0.978003	-0.402271	0.254505	0.113969	-0.402271	0.252331	0.127387	0.914171	0.477736
Fatty acid (16:1)-OH	-	-	-	-	-	-	-	-	-	-	-	-	-	-	-	-	-	-	-	-
Fatty acid (16:2)	-0.507351	1.14898	0.665103	0.471129	0.415136	0.256427	0.494408	0.428358	0.248421	0.0823416	0.55637	0.882344	0.471129	0.415136	0.256427	0.471129	0.339635	0.184414	0.375531	0.827059
Fatty acid (16:3)	-0.557634	1.25619	0.663892	-0.498105	0.458816	0.277642	-0.484969	0.427359	0.256457	-0.598384	0.615989	0.331339	-0.498105	0.409876	0.224268	-0.498105	0.458816	0.294782	0.9599	0.223131
Fatty acid (17:0)	-	-	-	-	-	-	-	-	-	-	-	-	-	-	-	-	-	-	-	0.223131
Fatty acid (17:1)	-	-	-	-	-	-	-	-	-	-	-	-	-	-	-	-	-	-	-	0.223131
Fatty acid (18:0)	-	-	-	-	-	-	-	-	-	-	-	-	-	-	-	-	-	-	-	-
Fatty acid (18:0)-OH	-1.11998	2.83898	0.702395	-0.15857	0.641097	0.804644	-0.169992	0.562476	0.762484	0.442659	0.731202	0.544923	-0.15857	0.538449	0.768381	-0.15857	0.641097	0.809648	0.735456	0.165108
Fatty acid (18:1)	-0.320992	0.454292	0.495964	-0.30017	0.234537	0.2006	-0.306299	0.241608	0.204886	-0.201729	0.321707	0.53062	-0.30017	0.234537	0.2006	-0.30017	0.18889	0.140339	0.958374	0.788053
Fatty acid (18:1)-OH	-1.34558	0.820528	0.145033	-0.911271	0.447109	0.041536	-0.893505	0.454158	0.0491385	-1.12603	0.604865	0.0626572	-0.911271	0.447109	0.041536	-0.911271	0.347107	0.0303977	0.547921	0.776465
Fatty acid (18:2)	-	-	-	-	-	-	-	-	-	-	-	-	-	-	-	-	-	-	-	-
Fatty acid (18:2)-OH	-2.54404	1.99835	0.23874	0.112599	0.593708	0.849581	0.119821	0.583143	0.837202	0.0259398	0.767467	0.973037	0.112599	0.566807	0.842533	0.112599	0.593708	0.853789	0.203052	0.360733
Fatty acid (18:3)	-	-	-	-	-	-	-	-	-	-	-	-	-	-	-	-	-	-	-	-
Fatty acid (18:4)	-2.9	1.75796	0.124928	0.196697	0.440837	0.65546	0.205852	0.449364	0.646883	-0.251498	0.619791	0.684906	0.196697	0.440659	0.65533	0.196697	0.440837	0.662801	0.0938378	0.447002
Fatty acid (19:0)	-	-	-	-	-	-	-	-	-	-	-	-	-	-	-	-	-	-	-	0.447002
Fatty acid (19:1)	-1.40558	0.673787	0.0557478	-0.491862	0.354272	0.165024	-0.486705	0.355601	0.171098	-0.830403	0.474517	0.0801193	-0.491862	0.354272	0.165024	-0.491862	0.292061	0.11285	0.133198	0.807331
Fatty acid (20:1)	-0.265112	0.819621	0.752416	-0.352475	0.316658	0.265661	-0.342949	0.322495	0.287589	-0.40811	0.448726	0.363094	-0.352475	0.316658	0.265661	-0.352475	0.276393	0.226351	0.690729	0.910081
Fatty acid (20:2)	0.446832	1.01354	0.665601	0.420907	0.362101	0.245072	0.448806	0.357328	0.209113	0.731493	0.492763	0.137684	0.420907	0.34318	0.220014	0.420907	0.362101	0.262118	0.978408	0.33496
Fatty acid (20:3)	-	-	-	-	-	-	-	-	-	-	-	-	-	-	-	-	-	-	-	0.33496
Fatty acid (20:4)	-0.302846	0.419732	0.48441	-0.102787	0.249768	0.680684	-0.0999712	0.256775	0.697029	-0.381181	0.310605	0.219741	-0.102787	0.249768	0.680684	-0.102787	0.243167	-0.422702	0.564147	0.501437
Fatty acid (20:5)	-	-	-	-	-	-	-	-	-	-	-	-	-	-	-	-	-	-	-	-
Fatty acid (21:0)	-	-	-	-	-	-	-	-	-	-	-	-	-	-	-	-	-	-	-	-
Fatty acid (22:0)	1.45615	2.25187	0.53004	0.901293	0.540416	0.0953604	0.942669	0.557114	0.0906347	1.13975	0.779086	0.143487	0.901293	0.540416	0.0953604	0.901293	0.527933	0.111539	0.80377	0.494638
Fatty acid (22:3)	-0.275495	1.58876	0.865006	0.128518	0.395397	0.745154	0.133423	0.401138	0.739427	0.134844	0.563643	0.810922	0.128518	0.395397	0.745154	0.128518	0.343142	0.71362	0.797008	0.721421
Fatty acid (22:4)	-0.759649	0.791671	0.356217	-0.0537451	0.394819	0.891722	-0.0550099	0.335271	0.869672	-0.46417	0.406868	0.253937	-0.0537451	0.328402	0.870002	-0.0537451	0.394819	0.893807	0.324233	0.129761
Fatty acid (22:5)	-0.900131	0.687328	0.231671	-0.407516	0.319461	0.202085	-0.404818	0.321746	0.208323	-0.367726	0.383792	0.337992	-0.407516	0.319461	0.202085	-0.407516	0.306615	0.220476	0.444892	0.497334
Fatty acid (22:6)	-	-	-	-	-	-	-	-	-	-	-	-	-	-	-	-	-	-	-	-
Fatty acid (23:0)	-	-	-	-	-	-	-	-	-	-	-	-	-	-	-	-	-	-	-	-
Fatty acid (24:0)	-	-	-	-	-	-	-	-	-	-	-	-	-	-	-	-	-	-	-	-
Fatty acid (24:1)	-	-	-	-	-	-	-	-	-	-	-	-	-	-	-	-	-	-	-	-
"-" means that exposure factor SNP loci were not found in the outcome and no results were calculated.

## Sheet: Supplement SNP
Exposure	SNP	EA/OA	EAF	beta	se	p	F
Palmitic acid	-	-	-	-	-	-	-
Palmitoleic acid	rs1545038	A/G	0.0142	0.2584	0.0546	2.24×10-6	16.7789
	rs12594525	C/G	0.7166	0.0151	0.0035	1.29×10-5	0.829775
	rs3750631	A/G	0.7794	-0.0229	0.0039	6.25×10-9	1.61586
	rs6546550	C/G	0.5461	-0.0134	0.0032	3.37×10-5	0.797572
Stearic acid	-	-	-	-	-	-	-
Alphalinolenic acid	-	-	-	-	-	-	-
Eicosapentaenoic acid	-	-	-	-	-	-	-
Docosahexaenoic acid	-	-	-	-	-	-	-
Docosapentaenoic acid	-	-	-	-	-	-	-
Trans palmitoleic acid	rs10420388	A/G	0.839993	-0.0090394	0.00218645	3.67×10-5	0.0671913
	rs876688	G/A	0.638739	-0.00697096	0.0016509	2.49×10-5	0.0686039
	rs840409	G/C	0.897875	-0.010793	0.00260974	3.64×10-5	0.0653508
	rs4590080	G/C	0.948307	-0.0155151	0.00356727	1.42×10-5	0.0721954
	rs1259724	A/G	0.733598	-0.00805086	0.00176297	5.17×10-6	0.0774998
	rs12987542	C/T	0.77979	-0.00815326	0.00193494	2.59×10-5	0.0698388
	rs6942806	C/T	0.838861	0.00903688	0.00221277	4.55×10-5	0.0675378
9-trans 12-trans octadecanoic acid	rs10495873	A/G	0.897547	-0.010344	0.002545	4.95×10-5	0.0601973
	rs9396937	G/A	0.597763	-0.0066399	0.00153462	1.57×10-5	0.0648564
	rs4975769	A/T	0.948537	-0.0153495	0.00346127	9.58×10-6	0.0703651
	rs10213765	C/T	0.82702	-0.00840477	0.0019792	2.24×10-5	0.0618275
	rs11744803	A/G	0.561527	-0.00838492	0.00155555	7.63×10-8	0.10591
	rs9288669	A/G	0.756124	0.00841458	0.00179376	2.85×10-6	0.0798818
	rs8044997	T/C	0.523055	-0.00731463	0.00148409	8.77×10-7	0.0816623
	rs3770887	T/C	0.856293	-0.00882279	0.00213995	3.85×10-5	0.0586044
	rs11608072	G/C	0.900216	-0.0104244	0.00249647	3.06×10-5	0.0597211
	rs4885345	A/G	0.588256	-0.00677974	0.0015471	1.22×10-5	0.0681144
	rs428597	G/A	0.70317	-0.00754451	0.00165848	5.62×10-6	0.0726859
	rs1075506	G/A	0.925919	-0.0126999	0.00293995	1.62×10-5	0.0676861
	rs3120625	T/C	0.660663	0.00720244	0.00160301	7.31×10-6	0.0711525
9-cis 12-trans octadecanoic acid	rs10512647	T/C	0.877073	-0.00437522	0.00107552	4.87×10-5	0.0126268
	rs10484194	C/T	0.873557	-0.00434107	0.00105464	3.96×10-5	0.0127348
	rs790896	A/G	0.576909	-0.00326396	0.000720643	6.17×10-6	0.015909
	rs11805047	A/G	0.88935	-0.00465623	0.00111317	2.97×10-5	0.0130528
	rs17709263	G/T	0.746486	0.0034895	0.000813887	1.87×10-5	0.0140981
	rs11714045	C/T	0.667147	-0.00327082	0.000754535	1.51×10-5	0.0145345
	rs8089008	A/G	0.552414	-0.00302792	0.000712957	2.24×10-5	0.0138689
	rs11526404	C/T	0.79719	-0.00384169	0.000870458	1.06×10-5	0.0145985
9-trans 12-cis octadecanoic acid	-	-	-	-	-	-	-
Linoleic acid	rs10890401	G/A	0.857169	0.00635659	0.00149803	2.27×10-5	0.0302657
	rs17064931	A/G	0.880072	-0.00659628	0.00161252	4.42×10-5	0.0280964
	rs17086239	G/C	0.942113	0.00977529	0.00222059	1.11×10-5	0.0318829
	rs1306	T/C	0.588713	0.00467947	0.00107178	1.31×10-5	0.0324381
	rs17608755	T/C	0.807097	0.0054702	0.00132762	3.89×10-5	0.0285026
	rs1524393	A/G	0.920303	0.00790482	0.00192135	4.00×10-5	0.0280395
	rs13163127	A/T	0.856448	0.00633289	0.00148636	2.11×10-5	0.0301667
	rs6714736	C/T	0.602523	-0.00465898	0.00106331	1.22×10-5	0.031804
	rs6538761	A/C	0.64508	-0.00496128	0.0010878	5.32×10-6	0.0344783
	rs7073626	A/G	0.732033	-0.00526657	0.00117808	8.12×10-6	0.0332876
	rs10116111	T/C	0.69964	0.00462193	0.00113216	4.58×10-5	0.0274648
	rs958737	C/T	0.525576	-0.00429566	0.00103904	3.67×10-5	0.0281498
	rs6903627	C/T	0.83676	-0.00577358	0.00141247	4.48×10-5	0.0278568
Linolenic acid	-	-	-	-	-	-	-
Arachidonic acid	rs174577	C/A	0.673819	0.23138	0.0431538	8.92×10-8	73.7234
	rs17241099	A/G	0.542687	-0.181186	0.0397713	5.45×10-6	50.6707
	rs2833556	G/A	0.794128	0.208717	0.0506598	3.90×10-5	44.2022
	rs7413265	G/T	0.785199	-0.202441	0.0497832	4.91×10-5	42.8813
	rs11877350	G/A	0.549369	0.167355	0.0408501	4.31×10-5	43.0167
	rs2796459	A/T	0.733212	0.191654	0.0454465	2.55×10-5	44.5992
	rs1802491	A/G	0.94142	-0.358095	0.0861341	3.32×10-5	43.8859
	rs9324468	T/C	0.715778	-0.189167	0.0444559	2.16×10-5	45.1966
	rs9393002	G/A	0.540972	0.180982	0.0411325	1.12×10-5	50.5845
Dihomo gamma linolenic acid	rs3133956	A/C	0.868829	-0.0222555	0.00538666	3.71×10-5	0.345386
	rs1454715	C/A	0.784222	-0.0189441	0.00437231	1.53×10-5	0.371583
	rs2198526	G/T	0.882745	0.0230827	0.00559147	3.76×10-5	0.337441
	rs11112639	A/G	0.637383	-0.0159156	0.00378987	2.76×10-5	0.358224
	rs4754857	T/C	0.713384	-0.0166677	0.00393832	2.39×10-5	0.347563
	rs895312	G/T	0.919553	0.0275158	0.00672453	4.40×10-5	0.342696
	rs166552	T/A	0.884504	-0.0257707	0.00574095	7.45×10-6	0.415133
	rs17284138	A/C	0.927155	-0.0308882	0.00694284	8.97×10-6	0.394278
	rs491069	T/C	0.89726	-0.0250753	0.00589825	2.20×10-5	0.354658
	rs7132043	A/G	0.909369	-0.029535	0.0062644	2.54×10-6	0.439909
	rs8116536	G/A	0.657781	0.0161328	0.00387794	3.28×10-5	0.35848
Fatty acid (12:0)	-	-	-	-	-	-	-
Fatty acid (12:1)	rs7870176	C/T	0.408661	-0.0488261	0.00971441	5×10-7	22.4641
	rs2291800	C/A	0.0814195	-0.0779142	0.0178009	1.2×10-5	17.6994
	rs12673041	A/G	0.0386198	-0.103336	0.024637	2.7×10-5	15.4539
	rs73720729	A/G	0.0489461	-0.0909712	0.0219971	3.5×10-5	15.0159
	rs62334818	A/G	0.154213	-0.0541152	0.013189	4.1×10-5	14.888
	rs72657219	C/T	0.0832395	-0.0704287	0.0172037	4.2×10-5	14.7536
	rs58949684	T/G	0.267178	-0.0450237	0.0107741	2.9×10-5	15.4708
	rs2585621	T/C	0.424728	0.040643	0.00964176	2.5×10-5	15.7323
	rs11644540	A/G	0.420148	-0.0399695	0.00962466	3.3×10-5	15.1705
	rs1106883	T/C	0.19846	0.0487412	0.0119434	4.5×10-5	14.73
	rs10493679	A/G	0.0749134	-0.0762279	0.0179707	2.2×10-5	15.6966
	rs2726463	G/A	0.383208	0.0413362	0.00976252	2.3×10-5	15.7424
	rs7041745	A/G	0.250539	-0.0468144	0.0110425	2.2×10-5	16.0408
	rs1896879	G/T	0.073947	-0.0827909	0.0183427	6.4×10-6	18.2985
	rs4470142	T/C	0.166012	-0.0526376	0.0127415	3.6×10-5	14.9524
	rs738728	T/C	0.0298738	-0.11349	0.027811	4.5×10-5	14.5493
	rs39444	T/G	0.167181	-0.0522799	0.0127269	4×10-5	14.8328
	rs77001979	A/C	0.0447265	-0.0963301	0.0229984	2.8×10-5	15.4542
	rs255238	A/G	0.0237532	-0.134007	0.03153	2.1×10-5	16.2324
Fatty acid (14:0)	rs2023945	G/C	0.0265077	0.0931472	0.0224112	3.2×10-5	8.72416
	rs72907101	T/C	0.0111797	-0.138613	0.0338374	4.2×10-5	8.27609
	rs7147774	T/C	0.0681648	0.0583078	0.0142381	4.2×10-5	8.41444
	rs6034002	A/G	0.0876971	-0.0535907	0.0127314	2.6×10-5	8.9534
	rs764704	C/T	0.0741851	-0.0556955	0.0136783	4.7×10-5	8.3014
	rs58091316	C/T	0.0618125	0.0671707	0.0150693	8.3×10-6	10.1962
	rs78292237	C/T	0.0413002	-0.0824399	0.0192138	1.8×10-5	10.4865
	rs11644540	A/G	0.420148	-0.0314033	0.00728287	1.6×10-5	9.3619
	rs3773550	A/G	0.164793	0.0405626	0.0096311	2.5×10-5	8.82402
	rs1373940	T/C	0.327456	-0.0312255	0.00762128	4.2×10-5	8.36689
	rs5764547	T/C	0.0144995	-0.150194	0.0300218	5.6×10-7	12.5626
Fatty acid (14:1)	-	-	-	-	-	-	-
Fatty acid (15:0)	-	-	-	-	-	-	-
Fatty acid (16:0)	-	-	-	-	-	-	-
Fatty acid (16:0)-OH	rs1029516	G/A	0.114729	0.0630791	0.0147287	1.8×10-5	15.7528
	rs1366632	G/T	0.424471	-0.0437743	0.00946219	3.7×10-6	18.2493
	rs7274662	G/A	0.216662	-0.0487931	0.0112955	1.6×10-5	15.7502
	rs6005264	G/T	0.258524	-0.0596393	0.0107605	3×10-8	26.5914
	rs72742316	G/T	0.046875	0.0953314	0.0219635	1.4×10-5	15.8271
	rs12885354	G/A	0.139302	0.0581125	0.0136701	2.1×10-5	15.7828
	rs2503339	C/A	0.419794	-0.0393977	0.00949883	3.4×10-5	14.7358
	rs7250053	T/C	0.343768	-0.0416261	0.00980024	2.2×10-5	15.2363
	rs4917451	T/C	0.435948	-0.0434116	0.00940955	4×10-6	18.0656
	rs4624466	T/C	0.15109	-0.0568337	0.0131439	1.5×10-5	16.1493
	rs58129906	C/T	0.0750023	0.0727151	0.0178093	4.4×10-5	14.2978
	rs2243647	A/G	0.387177	0.0405884	0.00959698	2.3×10-5	15.2361
Fatty acid (16:1)	rs9372501	G/A	0.156393	-0.0671189	0.0164395	4.4×10-5	23.1766
	rs7800187	T/C	0.354257	-0.0531483	0.0128894	3.7×10-5	25.2002
	rs2622876	A/G	0.0503469	-0.11261	0.0276385	4.6×10-5	23.6431
	rs5745869	C/G	0.0514478	0.109589	0.0266965	4×10-5	22.8537
	rs77696704	T/C	0.0279233	0.148802	0.036245	4×10-5	23.4365
	rs17021229	G/A	0.334584	0.0726168	0.012599	8.2×10-9	45.833
	rs603424	A/G	0.176385	-0.0933286	0.0155503	2×10-9	49.4084
	rs1553578	A/G	0.477563	-0.049054	0.0119455	4×10-5	23.411
	rs76911447	T/G	0.0293013	0.156095	0.0356396	1.2×10-5	27.0294
	rs8066176	G/A	0.249906	-0.0580222	0.0138849	2.9×10-5	24.6102
	rs74898985	C/T	0.0666448	-0.101082	0.0237651	2.1×10-5	24.7855
	rs1123149	A/G	0.250728	0.0567496	0.0138479	4.2×10-5	23.5928
	rs9931753	A/G	0.0185861	0.188057	0.0434679	1.5×10-5	25.1574
	rs35517783	C/G	0.0420692	0.13839	0.0300144	4×10-6	30.1067
	rs28547518	T/G	0.474665	-0.0493128	0.0119234	3.5×10-5	23.6459
	rs442112	T/C	0.444179	-0.0503907	0.0119298	2.4×10-5	24.4469
	rs334787	C/A	0.0772974	0.0984443	0.022182	9.1×10-6	26.9584
	rs73218582	A/G	0.374265	0.0579258	0.0124587	3.3×10-6	30.6536
	rs11934631	A/G	0.170065	-0.0725354	0.0157961	4.4×10-6	28.9661
	rs61964292	C/T	0.0140678	-0.207973	0.0511877	4.8×10-5	23.3934
Fatty acid (16:1)-OH	-	-	-	-	-	-	-
Fatty acid (16:2)	rs61036430	A/G	0.0679794	0.0702519	0.0170938	4×10-5	12.1864
	rs61847500	G/A	0.11008	-0.0590098	0.0137849	1.9×10-5	13.295
	rs73173643	T/G	0.103798	0.0593133	0.0142185	3×10-5	12.7547
	rs12568310	T/C	0.350819	-0.0379889	0.00905111	2.7×10-5	12.8095
	rs116497883	T/C	0.0765311	-0.0750415	0.0163628	4.5×10-6	15.5129
	rs7746417	T/C	0.265752	0.040082	0.00980641	4.4×10-5	12.2173
	rs11911392	A/C	0.0893627	-0.0644174	0.0152892	2.5×10-5	13.1609
	rs117569843	C/T	0.0288498	-0.112626	0.025978	1.5×10-5	13.8516
	rs34218224	A/G	0.0472828	-0.0948768	0.0203226	3×10-6	15.8061
	rs4917451	T/C	0.435948	-0.0426538	0.00871157	9.8×10-7	17.4399
	rs1862035	C/T	0.450235	-0.0376831	0.00868105	1.4×10-5	13.6994
	rs9998790	G/A	0.279487	0.0411393	0.00969666	2.2×10-5	13.2831
	rs3999	G/A	0.410562	-0.0360551	0.00884987	4.6×10-5	12.2605
	rs1654668	T/C	0.445531	-0.0355908	0.00874492	4.7×10-5	12.1952
	rs1905567	G/A	0.410573	-0.0378452	0.00884084	1.9×10-5	13.5092
	rs11208107	T/C	0.382011	-0.0362004	0.00886782	4.5×10-5	12.0569
	rs77983699	C/T	0.0277362	-0.10852	0.0265736	4.4×10-5	12.3769
Fatty acid (16:3)	-	-	-	-	-	-	-
Fatty acid (17:0)	-	-	-	-	-	-	-
Fatty acid (17:1)	-	-	-	-	-	-	-
Fatty acid (18:0)	-	-	-	-	-	-	-
Fatty acid (18:0)-OH	rs9327738	C/T	0.0544791	0.084619	0.0205198	3.7×10-5	14.3761
	rs1366632	G/T	0.424471	-0.0423106	0.00938378	6.5×10-6	17.0482
	rs4437963	C/T	0.123581	-0.0589596	0.0140584	2.7×10-5	14.6752
	rs6005264	G/T	0.258524	-0.0532633	0.010672	6×10-7	21.2037
	rs7274662	G/A	0.216662	-0.0459993	0.0112024	4×10-5	13.9969
	rs8101572	G/T	0.440981	-0.0380077	0.00925461	4×10-5	13.8798
	rs1878734	T/C	0.470806	-0.0385004	0.00927121	3.3×10-5	14.3944
	rs4624466	T/C	0.15109	-0.0529208	0.0130356	4.9×10-5	14.0006
	rs12926260	C/A	0.371372	-0.0396868	0.00960348	3.6×10-5	14.3318
	rs3176874	G/A	0.125667	0.0589959	0.0139331	2.3×10-5	14.9059
	rs2274409	T/C	0.0938846	0.0682781	0.0158408	1.6×10-5	15.4586
Fatty acid (18:1)	rs59023924	A/G	0.0649523	-0.105554	0.0255369	3.6×10-5	26.3907
	rs78416136	C/T	0.0433237	-0.134211	0.0309256	1.4×10-5	29.1206
	rs2753927	A/T	0.174089	0.0696883	0.0165966	2.7×10-5	27.2343
	rs76911447	T/G	0.0293013	0.178196	0.0373761	1.9×10-6	35.2401
	rs7614404	T/C	0.418227	-0.0552072	0.0128185	1.7×10-5	28.9259
	rs2175548	C/A	0.477778	-0.0534113	0.0125784	2.2×10-5	27.762
	rs3806269	T/C	0.174822	0.0734085	0.0165018	8.6×10-6	30.3248
	rs874835	G/A	0.454507	-0.0586773	0.0126649	3.6×10-6	33.3041
	rs11240253	T/C	0.012925	0.227258	0.05521	3.9×10-5	25.6967
	rs12637307	C/T	0.113247	0.0813469	0.0198321	4.1×10-5	25.9164
	rs9651170	T/G	0.442873	-0.066078	0.0124632	1.1×10-7	42.0503
	rs7812459	T/C	0.0187143	-0.204928	0.0463593	9.9×10-6	30.0834
Fatty acid (18:2)	-	-	-	-	-	-	-
Fatty acid (18:2)-OH	rs77617642	A/G	0.048654	-0.0899933	0.020791	1.5×10-5	14.6113
	rs66578645	T/C	0.226557	0.0444609	0.0107967	3.8×10-5	13.5005
	rs7611544	C/T	0.420176	0.0393085	0.00959565	4.2×10-5	14.6728
	rs9931155	T/C	0.23406	0.0449253	0.0105474	2×10-5	14.1027
	rs56734669	C/T	0.088045	-0.0648012	0.0157821	4×10-5	13.1408
	rs12116719	A/G	0.29409	0.0407764	0.0098949	3.8×10-5	13.4534
	rs10947722	A/G	0.454937	0.0371466	0.00904546	4×10-5	13.3358
	rs2243647	A/G	0.387177	0.0409158	0.00918561	8.4×10-6	15.4831
	rs11691511	A/G	0.352077	-0.0444276	0.00945248	2.6×10-6	17.5527
	rs80061069	C/T	0.166807	0.0486335	0.0118971	4.4×10-5	12.8116
Fatty acid (18:3)	-	-	-	-	-	-	-
Fatty acid (18:4)	-	-	-	-	-	-	-
Fatty acid (19:0)	-	-	-	-	-	-	-
Fatty acid (19:1)	rs72907101	T/C	0.0111797	-0.182216	0.0427769	2×10-5	14.3062
	rs80155908	A/G	0.0261162	0.118136	0.0290983	4.9×10-5	13.8349
	rs11854113	C/A	0.236465	-0.0437202	0.0106525	4.1×10-5	13.4507
	rs4952890	T/C	0.104204	-0.0678685	0.0150435	6.4×10-6	16.7606
	rs75473190	A/G	0.0464409	0.0922401	0.0215398	1.8×10-5	14.6859
	rs6005264	C/T	0.258524	-0.0433148	0.0104598	3.5×10-5	14.0174
	rs56298400	A/G	0.078903	0.06947	0.0168477	3.7×10-5	13.6705
	rs6766510	C/T	0.0651198	0.0761537	0.0184348	3.6×10-5	13.7608
	rs12523170	C/A	0.109365	-0.0609358	0.0145767	2.9×10-5	14.0969
	rs521116	A/G	0.489085	0.0374657	0.00900604	3.2×10-5	13.6707
	rs589219	G/A	0.158476	-0.0602922	0.0124552	1.3×10-6	18.8999
	rs1123149	A/G	0.250728	0.0459868	0.0105884	1.4×10-5	15.486
	rs1812240	T/C	0.0322264	0.108237	0.0257179	2.6×10-5	14.241
	rs6007434	T/C	0.370191	-0.0397858	0.0095265	3×10-5	14.3846
	rs663279	A/G	0.302237	0.0414449	0.00994641	3.1×10-5	14.1188
	rs1109037	G/A	0.495307	0.0373613	0.00909594	4×10-5	13.5998
Fatty acid (20:1)	rs59023924	A/G	0.0649523	-0.0952527	0.0233947	4.7×10-5	21.4856
	rs7751654	A/G	0.15465	-0.0683866	0.0157156	1.4×10-5	23.8421
	rs17021229	G/A	0.334584	0.0549552	0.012105	5.6×10-6	26.2232
	rs7814838	C/T	0.0654745	0.0948631	0.0233097	4.7×10-5	21.4695
	rs679728	G/A	0.302874	0.0531949	0.0124284	1.9×10-5	23.2979
	rs75928135	T/C	0.13049	-0.0794233	0.0169648	2.8×10-6	27.9161
	rs79801325	C/T	0.0598727	-0.10184	0.0238829	2×10-5	22.7638
	rs589219	G/A	0.158476	-0.072059	0.0156506	4.1×10-6	27.0081
	rs78474551	T/C	0.0699785	-0.0948379	0.02242	2.3×10-5	22.8252
	rs79486221	T/C	0.0296709	-0.15078	0.0336244	7.3×10-6	25.5265
	rs6711360	C/T	0.0985282	0.0832727	0.0192302	1.5×10-5	24.0181
	rs727793	A/G	0.0299474	0.149973	0.0335615	7.9×10-6	25.482
	rs832151	T/C	0.217574	-0.0590809	0.0137712	1.8×10-5	23.1711
Fatty acid (20:2)	-	-	-	-	-	-	-
Fatty acid (20:3)	-	-	-	-	-	-	-
Fatty acid (20:4)	rs102274	C/T	0.344714	-0.188961	0.00802316	1.2×10-122	319.288
	rs2282992	T/G	0.0116485	-0.164314	0.0368359	8.2×10-6	12.114
	rs61296860	T/C	0.457667	-0.0343146	0.00760419	6.4×10-6	11.3897
	rs10447378	G/C	0.332958	0.0343555	0.00814125	2.4×10-5	10.2152
	rs7657817	T/C	0.176886	-0.0412397	0.0101263	4.7×10-5	9.64905
	rs12100414	C/A	0.203847	-0.041027	0.00953147	1.7×10-5	10.6454
	rs9806189	C/T	0.0549995	-0.0686893	0.0169204	4.9×10-5	9.5558
	rs55718562	A/C	0.119605	0.05372	0.0118722	6×10-6	11.8426
	rs6901280	C/T	0.125199	-0.0477948	0.011618	3.9×10-5	9.74931
	rs79032476	C/T	0.0295274	-0.0956829	0.0229904	3.2×10-5	10.2233
	rs2007303	C/T	0.421577	0.0325673	0.00770719	2.4×10-5	10.0785
	rs28602636	T/C	0.0927936	-0.0560728	0.0131236	1.9×10-5	10.3144
	rs17531088	T/C	0.440539	-0.0336944	0.00773126	1.3×10-5	10.9043
	rs10461659	C/T	0.0319757	0.0922543	0.0218559	2.4×10-5	10.2658
Fatty acid (20:5)	-	-	-	-	-	-	-
Fatty acid (21:0)	-	-	-	-	-	-	-
Fatty acid (22:0)	rs12336793	T/G	0.18925	0.0418456	0.0101391	3.7×10-5	5.44461
	rs35010340	A/G	0.259489	0.0385086	0.00918005	2.7×10-5	5.77463
	rs7616694	T/C	0.460477	-0.0324004	0.00797175	4.8×10-5	5.28513
	rs7980284	G/A	0.328933	-0.0353389	0.00856763	3.7×10-5	5.58637
	rs4917451	T/C	0.435948	-0.0390054	0.00802375	1.2×10-6	7.58297
	rs78640911	A/C	0.0131825	-0.142042	0.0347079	4.3×10-5	5.31872
	rs79604720	C/T	0.0501691	0.07486	0.0182589	4.1×10-5	5.41159
	rs4241932	G/A	0.183095	0.0422507	0.0103017	4.1×10-5	5.41076
	rs7927385	G/A	0.313338	-0.0349469	0.00851093	4×10-5	5.32491
	rs976081	G/T	0.221779	0.0416907	0.00957509	1.3×10-5	6.07957
	rs1359390	A/C	0.263528	-0.041135	0.00909801	6.1×10-6	6.65583
	rs10512670	C/A	0.168196	-0.0451268	0.0107004	2.5×10-5	5.77383
	rs1110359	C/T	0.268427	0.0381201	0.00901746	2.4×10-5	5.78297
	rs3923060	C/T	0.270671	-0.0374817	0.00903677	3.4×10-5	5.62025
Fatty acid (22:3)	rs13161248	A/G	0.352176	-0.0485488	0.0119418	4.8×10-5	-0.00215328
	rs2043769	C/T	0.21041	-0.0566403	0.0138858	4.5×10-5	-0.00213424
	rs10511777	T/C	0.0741018	0.0918727	0.0218323	2.6×10-5	-0.00231915
	rs6439167	T/C	0.219443	0.0608206	0.0137806	1×10-5	-0.00253769
	rs7337824	T/C	0.100992	-0.0907538	0.0191388	2.1×10-6	-0.00299564
	rs4748570	T/C	0.268162	-0.0552306	0.0128829	1.8×10-5	-0.00239746
	rs1508511	A/G	0.102525	0.0786626	0.0184536	2×10-5	-0.00228005
	rs7115942	A/G	0.21306	-0.0606377	0.0138522	1.2×10-5	-0.00246902
	rs851257	A/G	0.0535698	-0.103739	0.025194	3.8×10-5	-0.00218488
	rs1865532	C/T	0.375363	-0.047981	0.0116169	3.6×10-5	-0.00216146
	rs6794160	G/A	0.183031	-0.0650494	0.0147503	1×10-5	-0.00253412
	rs2026110	A/G	0.146434	-0.0663822	0.0159312	3.1×10-5	-0.00220557
	rs2794602	C/A	0.46641	0.0531356	0.0115489	4.2×10-6	-0.00281461
	rs12150963	C/G	0.128546	0.0734255	0.0171931	1.9×10-5	-0.0024187
	rs1535882	C/T	0.34684	-0.0522221	0.011842	1×10-5	-0.00247431
Fatty acid (22:4)	rs174550	C/T	0.342861	-0.138631	0.0107075	2.4×10-38	-0.0174716
	rs7751654	A/G	0.15465	-0.0645789	0.0140422	4.2×10-6	-0.00218324
	rs17391502	T/G	0.417354	0.0425169	0.0103155	3.8×10-5	-0.00175985
	rs2691248	C/A	0.212016	0.0527651	0.0125481	2.6×10-5	-0.00186227
	rs7196914	G/A	0.441653	-0.0416065	0.0102441	4.9×10-5	-0.00170899
	rs9257802	T/C	0.201919	0.0591029	0.012799	3.9×10-6	-0.00225419
	rs4705938	C/T	0.481502	0.0432902	0.0103122	2.7×10-5	-0.00187323
	rs12515588	C/T	0.291358	0.0468957	0.0112577	3.1×10-5	-0.00181792
	rs79944245	A/G	0.134063	0.065123	0.0151401	1.7×10-5	-0.0019713
	rs73596148	A/G	0.0106144	0.206951	0.049428	2.8×10-5	-0.00180072
	rs10499252	G/T	0.126405	0.0721509	0.0153722	2.7×10-6	-0.00230206
	rs10441668	C/G	0.136219	-0.0617333	0.0150044	3.9×10-5	-0.00179527
	rs9350776	G/A	0.450464	0.0434132	0.010336	2.7×10-5	-0.00186795
	rs1452911	A/G	0.301566	-0.0460553	0.0110981	3.3×10-5	-0.00178861
Fatty acid (22:5)	rs78630019	T/G	0.0213851	0.166312	0.0408643	4.7×10-5	-0.00231811
	rs10248777	C/A	0.177753	-0.0688575	0.0152481	6.3×10-6	-0.00277577
	rs9088	A/G	0.338805	-0.0511894	0.0123767	3.5×10-5	-0.00235077
	rs17622208	A/G	0.482773	0.0729805	0.0118024	6.3×10-10	-0.00533402
	rs780094	T/C	0.386291	0.0621299	0.011991	2.2×10-7	-0.00366719
	rs2963750	G/A	0.440158	-0.0546582	0.0117372	3.2×10-6	-0.00294907
	rs9368497	T/C	0.267765	0.0745919	0.0132632	1.9×10-8	-0.00437317
	rs1535	G/A	0.344527	-0.16759	0.0122633	1.6×10-42	-0.0256968
	rs9350776	G/A	0.450464	0.0491364	0.011846	3.4×10-5	-0.00239355
Fatty acid (22:6)	-	-	-	-	-	-	-
Fatty acid (23:0)	-	-	-	-	-	-	-
Fatty acid (24:0)	-	-	-	-	-	-	-
Fatty acid (24:1)	-	-	-	-	-	-	-
EA/OA: Effect allele/Other allele; EAF: Effect allele frequency. "-" means that exposure factor SNP loci were not found in the outcome and no results were calculated.
